# Supplementary material for: Plasma Metabolome Normalization in Rheumatoid Arthritis Following Initiation of Methotrexate and the Identification of Metabolic Biomarkers of Efficacy
Source: Metabolites. 2021 Nov 30;11(12):824. doi: 10.3390/metabo11120824 (PMC8706490; doi:10.3390/metabo11120824)
Supplement: Supplementary file 1 [file metabolites-11-00824-s001.zip]

Archive with 1 entries (1 files):
- metabolites-1469504-supplementary.pdf
